# Supplementary material for: Cancer- and behavior-related genes are targeted by selection in the Tasmanian devil (Sarcophilus harrisii)
Source: PLoS One. 2018 Aug 13;13(8):e0201838. doi: 10.1371/journal.pone.0201838 (PMC6089428; doi:10.1371/journal.pone.0201838)
Supplement: S1 Table — (XLSX) [file pone.0201838.s003.xlsx]

## Sheet: Table S1
S1 Table. List of candidate genes for DFTD-driven selection in the Tasmanian devil
Ensembl ID	Scaffold	Chr.	Pop.	Selection signal (start - end, in bp)	Gene location (start - end, in bp)	Human ortholog Ensembl ID	Symbol	Description	Ingenuity Pathway Analysis categories
ENSSHAG00000005817	GL834412	1	FN, WP	105,274 - 267,108	183,603 - 198,879	ENSG00000108010	GLRX3	glutaredoxin 3	Cancer
ENSSHAG00000009641	GL834480	1	WP	476,697 - 476,697	569,837 - 581,527	ENSG00000140450	ARRDC4	arrestin domain containing 4	Cancer, Gastrointestinal Disease
ENSSHAG00000015699	GL834484	1	FN	2,002,314 - 2,135,623	1,887,248 - 1,918,538	ENSG00000171914	TLN2	talin 2	Cancer, Gastrointestinal Disease
ENSSHAG00000015834	GL834484	1	FN	2,002,314 - 2,135,623	1,931,785 - 2,135,592	ENSG00000171914	TLN2	talin 2	Cancer, Gastrointestinal Disease
ENSSHAG00000017933	GL834484	1	FN, WP	3,344,151 - 3,544,127	3,111,108 - 3,281,965	ENSG00000103657	HERC1	HECT and RLD domain containing E3 ubiquitin protein ligase family member 1	Cancer, Cellular Development, Gastrointestinal Disease
ENSSHAG00000018240	GL834484	1	FN, WP	3,344,151 - 3,544,127	3,377,750 - 3,533,297	ENSG00000035664	DAPK2	death associated protein kinase 2	Cancer, Post-Translational Modification
ENSSHAG00000018436	GL834484	1	FN, WP	3,344,151 - 3,544,127	3,596,632 - 3,601,215	ENSG00000259494	MRPL46	mitochondrial ribosomal protein L46	Cancer
ENSSHAG00000018462	GL834484	1	FN, WP	3,344,151 - 3,544,127	3,615,843 - 3,637,724	ENSG00000166797	FAM96A	family with sequence similarity 96 member A	Cancer
ENSSHAG00000015404	GL834501	1	FN	1,897,931 - 1,977,842	1,782,977 - 1,982,935	ENSG00000185634	SHC4	SHC adaptor protein 4	Cancer, Gastrointestinal Disease
ENSSHAG00000015542	GL834501	1	FN	1,897,931 - 1,977,842	1,831,126 - 1,850,709	ENSG00000101247	NDUFAF5	NADH:ubiquinone oxidoreductase complex assembly factor 5	Cancer
ENSSHAG00000016105	GL834501	1	FN	1,897,931 - 1,977,842	2,031,631 - 2,106,938	ENSG00000138593	SECISBP2L	SECIS binding protein 2 like	Cancer, Gastrointestinal Disease
ENSSHAG00000001548	GL834502	1	FN	136,837 - 252,007	12,989 - 73,667	ENSG00000166262	FAM227B	family with sequence similarity 227 member B	Cancer
ENSSHAG00000004048	GL834502	1	FN	136,837 - 252,007	85,862 - 102,882	ENSG00000104047	DTWD1	DTW domain containing 1	Cancer
ENSSHAG00000007149	GL834502	1	FN	136,837 - 252,007	289,208 - 292,928	ENSG00000198211	AC092143.1	unknown (ortholog of TUBB3 in mouse and rat)	Cancer, Cardiovascular disease, Connective Tissue Disorders, Gastrointestinal Disease
ENSSHAG00000007396	GL834502	1	FN	136,837 - 252,007	313,070 - 630,369	ENSG00000104043	ATP8B4	ATPase phospholipid transporting 8B4 (putative)	Cancer
ENSSHAG00000010850	GL834528	1	WP	1,206,844 - 1,206,844	758,165 - 1,132,951	ENSG00000053254	FOXN3	forkhead box N3	Cancer
ENSSHAG00000016400	GL834603	1	WP	2,060,955 - 2,060,955	2,153,087 - 2,190,285	ENSG00000155846	PPARGC1B	PPARG coactivator 1 beta	Cancer, Cardiovascular disease, Cell cycle, Cellular Development, Gastrointestinal Disease
ENSSHAG00000015827	GL834637	1	WP	2,101,112 - 2,101,112	1,929,796 - 2,010,335	ENSG00000119408	NEK6	NIMA related kinase 6	Cancer, Gastrointestinal Disease, Post-Translational Modification
ENSSHAG00000016059	GL834637	1	WP	2,101,112 - 2,101,112	2,012,762 - 2,095,717	ENSG00000136930	PSMB7	proteasome subunit beta 7	Unknown
ENSSHAG00000016480	GL834637	1	WP	2,101,112 - 2,101,112	2,189,366 - 2,194,582	ENSG00000180264	ADGRD2	adhesion G protein-coupled receptor D2	Unknown
ENSSHAG00000010773	GL834652	1	FN	777,666 - 974,264	746,025 - 755,855	ENSG00000148335	NTMT1	N-terminal Xaa-Pro-Lys N-methyltransferase 1	Cancer
ENSSHAG00000010852	GL834652	1	FN	777,666 - 974,264	758,398 - 763,245	ENSG00000148331	ASB6	ankyrin repeat and SOCS box containing 6	Cancer
ENSSHAG00000011321	GL834652	1	FN	777,666 - 974,264	831,937 - 897,298	ENSG00000167157	PRRX2	paired related homeobox 2	Cancer, Cellular Development
ENSSHAG00000011800	GL834652	1	FN	777,666 - 974,264	910,064 - 943,036	ENSG00000148344	PTGES	prostaglandin E synthase	Cancer, Cardiovascular disease, Cellular Development
ENSSHAG00000012185	GL834652	1	FN	777,666 - 974,264	984,837 - 991,823	ENSG00000136816	TOR1B	torsin family 1 member B	Cancer, Cell Morphology
ENSSHAG00000012260	GL834652	1	FN	777,666 - 974,264	996,203 - 1,005,480	ENSG00000136827	TOR1A	torsin family 1 member A	Cancer, Cell Morphology, Cellular Development
ENSSHAG00000012313	GL834652	1	FN	777,666 - 974,264	1,008,786 - 1,013,437	ENSG00000136819	C9orf78	chromosome 9 open reading frame 78	Cancer, Gastrointestinal Disease
ENSSHAG00000012417	GL834652	1	FN	777,666 - 974,264	1,028,277 - 1,063,375	ENSG00000136878	USP20	ubiquitin specific peptidase 20	Cancer, Gastrointestinal Disease
ENSSHAG00000012634	GL834652	1	FN	777,666 - 974,264	1,071,126 - 1,272,104	ENSG00000187239	FNBP1	formin binding protein 1	Cancer, Gastrointestinal Disease
ENSSHAG00000017342	GL834671	1	FN	2,744,197 - 2,823,788	2,651,600 - 2,657,792	ENSG00000115073	ACTR1B	ARP1 actin-related protein 1 homolog B	Cancer
ENSSHAG00000017358	GL834671	1	FN	2,744,197 - 2,823,788	2,662,714 - 2,664,639	ENSG00000135940	COX5B	cytochrome c oxidase subunit 5B	Cancer
ENSSHAG00000017454	GL834671	1	FN	2,744,197 - 2,823,788	2,897,777 - 2,903,497	ENSG00000213337	ANKRD39	ankyrin repeat domain 39	Cancer, Gastrointestinal Disease
ENSSHAG00000017685	GL834671	1	FN	2,744,197 - 2,823,788	2,905,542 - 2,909,214	ENSG00000163126	ANKRD23	ankyrin repeat domain 23	Cancer
ENSSHAG00000017697	GL834671	1	FN	2,744,197 - 2,823,788	2,912,823 - 2,935,507	ENSG00000168763	CNNM3	cyclin and CBS domain divalent metal cation transport mediator 3	Cancer
ENSSHAG00000011303	GL834709	1	FN, NP	275,822 - 1,225,466	829,484 - 1,012,471	ENSG00000215262	KCNU1	potassium calcium-activated channel subfamily U member 1	Cancer
ENSSHAG00000016544	GL834709	1	NP, WP	2,341,175 - 2,389,013	2,216,553 - 2,276,012	ENSG00000020181	ADGRA2	adhesion G protein-coupled receptor A2	Cancer, Embryonic Development
ENSSHAG00000016684	GL834709	1	NP, WP	2,341,175 - 2,389,013	2,289,774 - 2,327,316	ENSG00000156675	RAB11FIP1	RAB11 family interacting protein 1	Cancer
ENSSHAG00000016864	GL834709	1	NP, WP	2,341,175 - 2,389,013	2,384,991 - 2,393,518	ENSG00000169154	GOT1L1	glutamic-oxaloacetic transaminase 1 like 1	Cancer
ENSSHAG00000016923	GL834709	1	NP, WP	2,341,175 - 2,389,013	2,410,301 - 2,412,647	ENSG00000188778	ADRB3	adrenoceptor beta 3	Cancer, Cardiovascular disease, Connective Tissue Disorders, Ophthalmic Disease
ENSSHAG00000017260	GL834709	1	FN	2,702,597 - 2,946,330	2,596,808 - 2,610,913	ENSG00000175324	LSM1	LSM1 homolog, mRNA degradation associated	Cancer
ENSSHAG00000017318	GL834709	1	FN	2,702,597 - 2,946,330	2,636,510 - 2,645,998	ENSG00000156735	BAG4	BCL2 associated athanogene 4	Cancer, Cardiovascular disease
ENSSHAG00000017364	GL834709	1	FN	2,702,597 - 2,946,330	2,666,881 - 2,686,926	ENSG00000085788	DDHD2	DDHD domain containing 2	Cancer
ENSSHAG00000017397	GL834709	1	FN	2,702,597 - 2,946,330	2,692,883 - 2,694,894	ENSG00000147535	PLPP5	phospholipid phosphatase 5	Cancer, Gastrointestinal Disease
ENSSHAG00000017411	GL834709	1	FN	2,702,597 - 2,946,330	2,703,012 - 2,801,771	ENSG00000147548	NSD3	nuclear receptor binding SET domain protein 3	Cancer
ENSSHAG00000017634	GL834709	1	FN	2,702,597 - 2,946,330	2,864,031 - 2,886,166	ENSG00000165046	LETM2	leucine zipper and EF-hand containing transmembrane protein 2	Cancer
ENSSHAG00000017666	GL834709	1	FN	2,702,597 - 2,946,330	2,891,342 - 2,959,932	ENSG00000077782	FGFR1	fibroblast growth factor receptor 1	Cancer, Cellular Development, Connective Tissue Disorders, Gastrointestinal Disease, Post-Translational Modification
ENSSHAG00000008229	GL834715	1	FN, WP	30,816 - 468,935	396,763 - 447,244	ENSG00000171044	XKR6	XK related 6	Cancer
ENSSHAG00000009238	GL834715	1	FN, WP	30,816 - 468,935	520,898 - 613,377	ENSG00000254093	PINX1	PIN2/TERF1 interacting telomerase inhibitor 1	Cancer, Connective Tissue Disorders, Gastrointestinal Disease
ENSSHAG00000015443	GL834715	1	FN	1,746,482 - 1,785,053	1,796,200 - 2,040,666	ENSG00000197892	KIF13B	kinesin family member 13B	Cancer, Cellular Development
ENSSHAG00000008576	GL834716	1	FN, NP	439,972 - 820,339	438,116 - 451,264	ENSG00000186281	GPAT2	glycerol-3-phosphate acyltransferase 2, mitochondrial	Cancer, Cellular Development, Gastrointestinal Disease
ENSSHAG00000008968	GL834716	1	FN, NP	439,972 - 820,339	487,601 - 496,980	ENSG00000115042	FAHD2A	fumarylacetoacetate hydrolase domain containing 2A	Cancer
ENSSHAG00000009380	GL834716	1	FN, NP	439,972 - 820,339	536,856 - 597,758	ENSG00000115041	KCNIP3	potassium voltage-gated channel interacting protein 3	Cancer
ENSSHAG00000010667	GL834716	1	FN, NP	439,972 - 820,339	726,568 - 755,162	ENSG00000155066	PROM2	prominin 2	Cancer, Gastrointestinal Disease
ENSSHAG00000011131	GL834716	1	FN, NP	439,972 - 820,339	803,951 - 820,572	ENSG00000233757	AC092835.1	unknown	Unknown
ENSSHAG00000008950	GL834718	1	FN	607,462 - 712,611	485,146 - 723,349	ENSG00000101463	SYNDIG1	synapse differentiation inducing 1	Cancer, Cellular Development, Connective Tissue Disorders
ENSSHAG00000007476	GL834719	1	FN, NP	29,021 - 279,303	320,161 - 330,707	ENSG00000101439	CST3	cystatin C	Cancer, Cellular Development, Gastrointestinal Disease, Ophthalmic Disease
ENSSHAG00000007906	GL834719	1	FN, NP	29,021 - 279,303	365,920 - 379,805	ENSG00000125815	CST8	cystatin 8	Cancer
ENSSHAG00000009129	GL834719	1	FN	587,871 - 780,901	507,045 - 524,801	ENSG00000125814	NAPB	NSF attachment protein beta	Cancer
ENSSHAG00000009367	GL834719	1	FN	587,871 - 780,901	535,966 - 547,417	ENSG00000125812	GZF1	GDNF inducible zinc finger protein 1	Cancer, Gastrointestinal Disease
ENSSHAG00000016889	GL834719	1	FN, WP	2,163,668 - 2,883,278	2,396,906 - 2,402,495	ENSG00000088826	SMOX	spermine oxidase	Cancer, Gastrointestinal Disease
ENSSHAG00000017556	GL834719	1	FN, WP	2,163,668 - 2,883,278	2,803,779 - 2,817,810	ENSG00000125813	PAX1	paired box 1	Cancer, Gastrointestinal Disease
ENSSHAG00000004915	GL834720	1	FN	75,778 - 77,993	128,719 - 130,853	ENSG00000125820	NKX2-2	NK2 homeobox 2	Cancer, Cellular Development, Developmental Disorder, Embryonic Development
ENSSHAG00000014834	GL834721	1	FN	1,740,625 - 1,870,510	1,595,994 - 1,759,713	ENSG00000132669	RIN2	Ras and Rab interactor 2	Cancer, Gastrointestinal Disease
ENSSHAG00000015606	GL834721	1	FN	1,740,625 - 1,870,510	1,855,185 - 2,152,856	ENSG00000185052	SLC24A3	solute carrier family 24 member 3	Cancer
ENSSHAG00000010204	GL834736	1	WP	863356 - 863356	649,488 - 844,547	ENSG00000115306	SPTBN1	spectrin beta, non-erythrocytic 1	Cancer, Cellular Development, Gastrointestinal Disease
ENSSHAG00000017154	GL834753	1	FN	2,595,811 - 2,761,140	2,537,873 - 2,933,740	ENSG00000150394	CDH8	cadherin 8	Cancer, Gastrointestinal Disease
ENSSHAG00000008244	GL834768	1	FN	484,891 - 548,570	398,034 - 399,729	ENSG00000166949	SMAD3	SMAD family member 3	Cancer, Cell-To-Cell Signaling and Interaction, Cellular Development, Connective Tissue Disorders, Gastrointestinal Disease, Inflammatory Response
ENSSHAG00000009521	GL834768	1	FN	484,891 - 548,570	554,447 - 590,450	ENSG00000141012	GALNS	galactosamine (N-acetyl)-6-sulfatase	Cancer, Cellular Development
ENSSHAG00000009901	GL834768	1	FN	484,891 - 548,570	605,252 - 611,496	ENSG00000167515	TRAPPC2L	trafficking protein particle complex 2 like	Cancer
ENSSHAG00000010001	GL834768	1	FN	484,891 - 548,570	620,980 - 626,565	ENSG00000205022	PABPN1L	poly(A) binding protein nuclear 1 like, cytoplasmic	Cancer, Gastrointestinal Disease
ENSSHAG00000010129	GL834768	1	FN	484,891 - 548,570	640,917 - 729,803	ENSG00000129993	CBFA2T3	CBFA2/RUNX1 translocation partner 3	Cancer, Gastrointestinal Disease
ENSSHAG00000002820	GL834783	1	WP	81,113 - 81,113	42,508 - 47,011	ENSG00000152292	SH2D6	SH2 domain containing 6	Cancer
ENSSHAG00000004491	GL834783	1	WP	81,113 - 81,113	107,411 - 123,819	ENSG00000042493	CAPG	capping actin protein, gelsolin like	Cancer, Gastrointestinal Disease
ENSSHAG00000004885	GL834783	1	WP	81,113 - 81,113	127,088 - 141,902	ENSG00000115459	ELMOD3	ELMO domain containing 3	Cancer, Gastrointestinal Disease
ENSSHAG00000005344	GL834783	1	WP	81,113 - 81,113	152,806 - 167,544	ENSG00000042445	RETSAT	retinol saturase	Cancer, Gastrointestinal Disease
ENSSHAG00000001447	GL835143	1	FN	82,551 - 82,551	11,405 - 74,265	ENSG00000055332	EIF2AK2	eukaryotic translation initiation factor 2 alpha kinase 2	Cancer, Cell cycle, Cellular Development, Gastrointestinal Disease, Inflammatory Response, Post-Translational Modification
ENSSHAG00000004594	GL835143	1	FN	82,551 - 82,551	112,210 - 129,722	ENSG00000138068	SULT6B1	sulfotransferase family 6B member 1	Cancer, Gastrointestinal Disease
ENSSHAG00000010181	GL841174	2	WP	727,704 - 727,704	647,504 - 700,252	ENSG00000113296	THBS4	thrombospondin 4	Cancer, Cardiovascular System Development and Function, Cellular Development, Connective Tissue Disorders
ENSSHAG00000010987	GL841174	2	WP	727,704 - 727,704	779,703 - 792,593	ENSG00000177034	MTX3	metaxin 3	Cancer, Gastrointestinal Disease
ENSSHAG00000013221	GL841246	2	WP	1,256,631 - 1,256,705	1,190,940 - 1,216,310	ENSG00000221947	XKR9	XK related 9	Cancer
ENSSHAG00000013334	GL841246	2	WP	1,256,631 - 1,256,705	1,216,632 - 1,261,757	ENSG00000147592	LACTB2	lactamase beta 2	Cancer
ENSSHAG00000013652	GL841246	2	WP	1,256,631 - 1,256,705	1,287,300 - 1,321,287	ENSG00000067167	TRAM1	translocation associated membrane protein 1	Cancer
ENSSHAG00000013805	GL841246	2	WP	1,256,631 - 1,256,705	1,322,925 - 1,324,705	ENSG00000167769	ACER1	alkaline ceramidase 1	Cancer
ENSSHAG00000018290	GL841374	2	NP	3,444,584 - 3,445,853	3,436,733 - 3,440,155	ENSG00000155090	KLF10	Kruppel like factor 10	Cancer, Cardiovascular disease, Cellular Development, Gastrointestinal Disease
ENSSHAG00000013421	GL841492	2	WP	1,239,003 - 1,239,003	1,232,363 - 1,362,936	ENSG00000119314	PTBP3	polypyrimidine tract binding protein 3	Cancer
ENSSHAG00000013729	GL841492	2	WP	1,239,003 - 1,239,003	1,304,070 - 1,319,634	ENSG00000114541	FRMD4B	FERM domain containing 4B	Cancer, Cardiovascular disease, Developmental Disorder, Gastrointestinal Disease, Ophthalmic Disease
ENSSHAG00000017709	GL841543	2	WP	2,752,730 - 2,837,393	2,919,742 - 3,056,862	ENSG00000104953	TLE6	transducin like enhancer of split 6	Cancer
ENSSHAG00000018861	GL841593	2	FN, NP, WP	4,501,785 - 4,979,756	4,388,042 - 4,404,865	ENSG00000072756	TRNT1	tRNA nucleotidyl transferase 1	Cancer
ENSSHAG00000018867	GL841593	2	FN, NP, WP	4,501,785 - 4,979,756	4,409,203 - 4,440,716	ENSG00000113851	CRBN	cereblon	Cancer, Gastrointestinal Disease
ENSSHAG00000005543	GL841951	2	WP	261,591 - 261,591	165,465 - 258,249	ENSG00000214814	FER1L6	fer-1 like family member 6	Cancer, Gastrointestinal Disease
ENSSHAG00000005936	GL849657	3	WP	283,671 - 283,701	191,785 - 193,361	ENSG00000154096	THY1	Thy-1 cell surface antigen	Cancer, Cell-To-Cell Signaling and Interaction, Cellular Development, Gastrointestinal Disease, Post-Translational Modification
ENSSHAG00000006515	GL849657	3	WP	283,671 - 283,701	235,933 - 255,277	ENSG00000036672	USP2	ubiquitin specific peptidase 2	Cancer, Gastrointestinal Disease
ENSSHAG00000007088	GL849657	3	WP	283,671 - 283,701	283,548 - 293,425	ENSG00000235718	MFRP	membrane frizzled-related protein	Cancer, Ophthalmic Disease
ENSSHAG00000007202	GL849657	3	WP	283,671 - 283,701	295,084 - 296,468	ENSG00000223953	C1QTNF5	C1q and TNF related 5	Cancer, Ophthalmic Disease
ENSSHAG00000007967	GL849657	3	WP	283,671 - 283,701	370,908 - 374,081	ENSG00000076706	MCAM	melanoma cell adhesion molecule	Cancer, Cell-To-Cell Signaling and Interaction
ENSSHAG00000008028	GL849657	3	WP	283,671 - 283,701	376,733 - 466,206	ENSG00000110395	CBL	Cbl proto-oncogene	Cancer, Cellular Development, Gastrointestinal Disease
ENSSHAG00000010022	GL849681	3	NP, WP	745,559 - 786,008	625,353 - 675,209	ENSG00000180773	SLC36A4	solute carrier family 36 member 4	Cancer, Cellular Development, Gastrointestinal Disease
ENSSHAG00000006975	GL849790	3	WP	274,674 - 274,674	273,710 - 329,941	ENSG00000116525	TRIM62	tripartite motif containing 62	Cancer, Cell-To-Cell Signaling and Interaction, Gastrointestinal Disease, Inflammatory Response
ENSSHAG00000007845	GL849790	3	WP	274,674 - 274,674	360,000 - 375,235	ENSG00000168528	SERINC2	serine incorporator 2	Cancer, Cardiovascular disease, Developmental Disorder, Gastrointestinal Disease, Ophthalmic Disease
ENSSHAG00000009199	GL849860	3	NP, WP	467,003 - 493,000	515,295 - 518,180	ENSG00000165300	SLITRK5	SLIT and NTRK like family member 5	Cancer, Cellular Development, Gastrointestinal Disease
ENSSHAG00000004719	GL850047	3	WP	115,121 - 115,121	118,251 - 120,677	ENSG00000068394	GPKOW	G-patch domain and KOW motifs	Cancer, Gastrointestinal Disease
ENSSHAG00000002049	GL856776	4	FN	10,319 - 72,799	22,394 - 55,624	ENSG00000118194	TNNT2	troponin T2, cardiac type	Cancer, Cardiovascular disease, Gastrointestinal Disease
ENSSHAG00000003339	GL856776	4	FN	10,319 - 72,799	60,094 - 72,355	ENSG00000159166	LAD1	ladinin 1	Cancer
ENSSHAG00000004519	GL856776	4	FN	10,319 - 72,799	108,492 - 113,378	ENSG00000159173	TNNI1	troponin I1, slow skeletal type	Cancer, Cardiovascular System Development and Function
ENSSHAG00000018757	GL856785	4	NP	4,094,162 - 4,210,176	4,067,552 - 4,132,503	ENSG00000136636	KCTD3	potassium channel tetramerization domain containing 3	Cancer
ENSSHAG00000014799	GL856833	4	NP, WP	1,743,610 - 1,767,128	1,585,330 - 1,777,595	ENSG00000069188	SDK2	sidekick cell adhesion molecule 2	Cancer, Cellular Development, Gastrointestinal Disease
ENSSHAG00000015557	GL856833	4	NP, WP	1,743,610 - 1,767,128	1,838,586 - 1,839,650	ENSG00000179604	CDC42EP4	CDC42 effector protein 4	Cancer
ENSSHAG00000016333	GL856833	4	NP, WP	2,224,888 - 2,599,677	2,123,879 - 2,129,115	ENSG00000133195	SLC39A11	solute carrier family 39 member 11	Cancer
ENSSHAG00000015864	GL856846	4	FN, WP	1,838,873 - 1,987,261	1,940,641 - 2,011,322	ENSG00000157637	SLC38A10	solute carrier family 38 member 10	Cancer
ENSSHAG00000016077	GL856846	4	FN, WP	1,838,873 - 1,987,261	2,020,275 - 2,032,600	ENSG00000167302	TEPSIN	TEPSIN, adaptor related protein complex 4 accessory protein	Cancer, Gastrointestinal Disease
ENSSHAG00000016121	GL856846	4	FN, WP	1,838,873 - 1,987,261	2,037,159 - 2,088,222	ENSG00000141577	CEP131	centrosomal protein 131	Unknown
ENSSHAG00000000170	GL856873	4	NP	59,013 - 59,013	33 - 17,371	ENSG00000204613	TRIM10	tripartite motif containing 10	Cancer, Connective Tissue Disorders, Gastrointestinal Disease, Inflammatory Response
ENSSHAG00000002782	GL856873	4	NP	59,013 - 59,013	41,180 - 55,443	ENSG00000204610	TRIM15	tripartite motif containing 15	Cancer, Inflammatory Response
ENSSHAG00000002914	GL856873	4	NP	59,013 - 59,013	45,428 - 84,396	ENSG00000234127	TRIM26	tripartite motif containing 26	Cancer, Gastrointestinal Disease, Inflammatory Response
ENSSHAG00000005422	GL856873	4	NP	59,013 - 59,013	157,507 - 169,694	ENSG00000248167	TRIM39-RPP21	TRIM39-RPP21 readthrough	Unknown
ENSSHAG00000014220	GL856919	4	NP	1,526,513 - 1,709,778	1,421,086 - 1,493,129	ENSG00000025039	RRAGD	Ras related GTP binding D	Cancer
ENSSHAG00000015016	GL856919	4	NP	1,526,513 - 1,709,778	1,657,015 - 1,786,972	ENSG00000135299	ANKRD6	ankyrin repeat domain 6	Cancer
ENSSHAG00000006847	GL856972	4	WP	278,498 - 360,706	263,285 - 520,600	ENSG00000184465	WDR27	WD repeat domain 27	Cancer, Gastrointestinal Disease
ENSSHAG00000015157	GL856995	4	NP, WP	1,794,205 - 2,083,400	1,704,898 - 1,730,141	ENSG00000092621	PHGDH	phosphoglycerate dehydrogenase	Cancer, Cellular Development, Developmental Disorder, Gastrointestinal Disease
ENSSHAG00000015388	GL856995	4	NP, WP	1,794,205 - 2,083,400	1,774,435 - 1,784,558	ENSG00000134193	REG4	regenerating family member 4	Cancer
ENSSHAG00000015508	GL856995	4	NP, WP	1,794,205 - 2,083,400	1,819,260 - 1,843,843	ENSG00000134240	HMGCS2	3-hydroxy-3-methylglutaryl-CoA synthase 2	Cancer, Gastrointestinal Disease
ENSSHAG00000015795	GL856995	4	NP, WP	1,794,205 - 2,083,400	1,920,874 - 1,923,752	ENSG00000143067	ZNF697	zinc finger protein 697	Cancer
ENSSHAG00000015913	GL856995	4	NP, WP	1,794,205 - 2,083,400	1,957,722 - 1,959,595	ENSG00000134249	ADAM30	ADAM metallopeptidase domain 30	Cancer, Gastrointestinal Disease
ENSSHAG00000015968	GL856995	4	NP, WP	1,794,205 - 2,083,400	1,972,650 - 2,093,378	ENSG00000134250	NOTCH2	notch 2	Cancer, Cellular Development
ENSSHAG00000001914	GL856999	4	NP	117,250 - 117,250	19,832 - 28,726	ENSG00000270379	HEATR9	HEAT repeat containing 9	Unknown
ENSSHAG00000002449	GL856999	4	NP	117,250 - 117,250	32,387 - 35,054	ENSG00000141696	P3H4	prolyl 3-hydroxylase family member 4 (non-enzymatic)	Unknown
ENSSHAG00000003105	GL856999	4	NP	117,250 - 117,250	51,678 - 74,028	ENSG00000270647	TAF15	TATA-box binding protein associated factor 15	Cancer
ENSSHAG00000004324	GL856999	4	NP	117,250 - 117,250	99,486 - 115,199	ENSG00000271447	MMP28	matrix metallopeptidase 28	Cancer
ENSSHAG00000004686	GL856999	4	NP	117,250 - 117,250	116,372 - 119,166	ENSG00000270806	C17orf50	chromosome 17 open reading frame 50	Unknown
ENSSHAG00000005269	GL856999	4	NP	117,250 - 117,250	148,176 - 247,096	ENSG00000006125	AP2B1	adaptor related protein complex 2 beta 1 subunit	Unknown
ENSSHAG00000000662	GL857102	4	FN	15,804 - 16,237	2,624 - 16,658	ENSG00000241635	UGT1A1	UDP glucuronosyltransferase family 1 member A1	Cancer, Gastrointestinal Disease
ENSSHAG00000003180	GL857102	4	FN	15,804 - 16,237	54,495 - 104,203	ENSG00000144481	TRPM8	transient receptor potential cation channel subfamily M member 8	Cancer, Gastrointestinal Disease
ENSSHAG00000010506	GL861617	5	WP	845,324 - 1,049,922	697,987 - 812,675	ENSG00000110900	TSPAN11	tetraspanin 11	Cancer
ENSSHAG00000011343	GL861617	5	WP	845,324 - 1,049,922	835,388 - 1,062,814	ENSG00000011105	TSPAN9	tetraspanin 9	Cancer
ENSSHAG00000012780	GL861617	5	WP	845,324 - 1,049,922	1,099,507 - 1,177,232	ENSG00000197905	TEAD4	TEA domain transcription factor 4	Cancer, Cellular Development, Gastrointestinal Disease
ENSSHAG00000017819	GL861623	5	WP	3,075,631 - 3,075,631	3,006,042 - 3,084,687	ENSG00000123243	ITIH5	inter-alpha-trypsin inhibitor heavy chain family member 5	Cancer, Gastrointestinal Disease
ENSSHAG00000017960	GL861623	5	WP	3,075,631 - 3,075,631	3,136,466 - 3,179,801	ENSG00000151655	ITIH2	inter-alpha-trypsin inhibitor heavy chain 2	Cancer, Gastrointestinal Disease
ENSSHAG00000008315	GL861686	5	NP	514,968 - 553,623	406,998 - 445,389	ENSG00000241058	NSUN6	NOP2/Sun RNA methyltransferase family member 6	Cancer, Gastrointestinal Disease
ENSSHAG00000008820	GL861686	5	NP	514,968 - 553,623	468,832 - 612,760	ENSG00000165995	CACNB2	calcium voltage-gated channel auxiliary subunit beta 2	Cancer, Cardiovascular disease, Cellular Development, Gastrointestinal Disease
ENSSHAG00000017835	GL861688	5	NP, WP	2,982,684 - 3,054,333	3,018,357 - 3,252,143	ENSG00000058091	CDK14	cyclin dependent kinase 14	Cancer, Gastrointestinal Disease
ENSSHAG00000000749	GL861701	5	NP	226,355 - 295,043	3,367 - 255,970	ENSG00000151789	ZNF385D	zinc finger protein 385D	Cancer
ENSSHAG00000004249	GL861740	5	WP	186,332 - 210,889	95,901 - 379,935	ENSG00000196935	SRGAP1	SLIT-ROBO Rho GTPase activating protein 1	Cancer, Gastrointestinal Disease
ENSSHAG00000015985	GL864807	6	NP	1,679,487 - 2,025,838	1,978,354 - 1,978,599	ENSG00000168843	FSTL5	follistatin like 5	Cancer, Gastrointestinal Disease
ENSSHAG00000017222	GL864880	6	NP, WP	2,756,280 - 2,968,224	2,567,544 - 2,668,526	ENSG00000130413	STK33	serine/threonine kinase 33	Cancer, Gastrointestinal Disease, Post-Translational Modification
ENSSHAG00000017621	GL864880	6	NP, WP	2,756,280 - 2,968,224	2,854,529 - 2,921,819	ENSG00000166436	TRIM66	tripartite motif containing 66	Cancer, Gastrointestinal Disease, Inflammatory Response
ENSSHAG00000017784	GL864880	6	NP, WP	2,756,280 - 2,968,224	2,980,265 - 3,028,570	ENSG00000166444	ST5	suppression of tumorigenicity 5	Cancer, Gastrointestinal Disease
ENSSHAG00000007961	GL864888	6	FN	469,534 - 552,593	370,630 - 382,296	ENSG00000182255	KCNA4	potassium voltage-gated channel subfamily A member 4	Cancer, Cardiovascular disease
ENSSHAG00000009491	GL864888	6	FN	469,534 - 552,593	550,418 - 556,650	ENSG00000131808	FSHB	follicle stimulating hormone beta subunit	Cancer, Cellular Development
This table lists all the 148 protein coding genes that stand at less than 100 kb of the signatures of selection identified in this study (see also S1 Fig), provided these genes have a human orthologue according to Ensembl 90. Altogether, 60 signatures of selection located in 53 scaffolds are listed. Horizontal lines delimit each signature of selection. Physical positions (in bp) are relative to e…
