# Supplementary material for: Cancer- and behavior-related genes are targeted by selection in the Tasmanian devil (Sarcophilus harrisii)
Source: PLoS One. 2018 Aug 13;13(8):e0201838. doi: 10.1371/journal.pone.0201838 (PMC6089428; doi:10.1371/journal.pone.0201838)
Supplement: S2 Table — (XLSX) [file pone.0201838.s004.xlsx]

## Sheet: Detail
S2 Table. Top hundred annotation terms provided by IPA from the list of candidate genes
Rank	Category	Disease or Function Annotation	p-valuea	FDRb	Number of genes
1	Cancer	solid tumor	1.16e-10	4.39e-07	138
2	Cancer	malignant solid tumor	2.37e-10	4.47e-07	137
3	Cancer	non-melanoma solid tumor	3.07e-09	3.86e-06	131
4	Cancer	tumorigenesis of tissue	5.54e-09	5.22e-06	130
5	Cancer	neoplasia of epithelial tissue	9.1e-09	6.87e-06	129
6	Cancer	abdominal neoplasm	1.66e-08	1.04e-05	128
7	Cancer	carcinoma	2.1e-08	1.05e-05	128
8	Cancer	abdominal cancer	2.23e-08	1.05e-05	127
9	Cancer	breast or colorectal cancer	2.09e-07	8.75e-05	84
10	Cancer	digestive system cancer	4.36e-07	0.000164	118
11	Cancer	adenocarcinoma	6.42e-07	0.00022	117
12	Cancer	digestive organ tumor	7.06e-07	0.000222	119
13	Cancer	gastrointestinal carcinoma	2.48e-06	0.00072	102
14	Cancer	large intestine carcinoma	3.3e-06	0.000888	98
15	Cancer	cancer of secretory structure	3.6e-06	0.000906	72
16	Cancer	colorectal neoplasia	3.88e-06	0.000915	74
17	Cancer	colorectal cancer	4.32e-06	0.000926	73
18	Cancer	tumorigenesis of malignant tumor	4.42e-06	0.000926	92
19	Cancer	gastrointestinal neoplasia	4.77e-06	0.000947	107
20	Cancer	colon cancer	6.67e-06	0.00126	66
21	Cancer	gastrointestinal tract cancer	1.07e-05	0.00184	104
22	Cancer	prostatic carcinoma	1.07e-05	0.00184	50
23	Cancer	large intestine neoplasm	1.21e-05	0.00195	101
24	Cancer	tumorigenesis of epithelial neoplasm	1.24e-05	0.00195	91
25	Cancer	tumorigenesis of digestive organ tumor	1.64e-05	0.00248	70
26	Cancer	gastrointestinal adenocarcinoma	1.84e-05	0.0026	70
27	Cancer	Prostate Cancer and Tumors	1.86e-05	0.0026	55
28	Cancer	malignant neoplasm of large intestine	1.93e-05	0.0026	100
29	Cancer	large intestine adenocarcinoma	2.1e-05	0.00273	95
30	Cancer	colon carcinoma	2.28e-05	0.00282	62
31	Cancer	tumorigenesis of carcinoma	2.32e-05	0.00282	89
32	Cancer	prostate cancer	3.36e-05	0.00396	54
33	Gastrointestinal Disease	liver lesion	4.73e-05	0.00541	67
34	Cancer	colorectal carcinoma	5.41e-05	0.006	63
35	Cancer	abdominal adenocarcinoma	6.83e-05	0.00736	91
36	Cancer	prostatic adenocarcinoma	7.64e-05	0.008	46
37	Cancer	hepatobiliary system cancer	0.000109	0.0111	63
38	Cancer	liver cancer	0.000117	0.0111	62
39	Cell Cycle	G1/S phase transition of vascular smooth muscle cells	0.000117	0.0111	2
40	Developmental Disorder	hypoplasia of mesencephalon	0.000117	0.0111	2
41	Cancer	Bone Cancer and Tumors	0.000128	0.0118	8
42	Cancer	liver tumor	0.000132	0.0119	63
43	Cancer	liver carcinoma	0.000145	0.0125	60
44	Cancer	melanoma	0.000146	0.0125	89
45	Cancer	skin cancer	0.000213	0.0178	81
46	Ophthalmic Disease	isolated microphthalmia type 6	0.000234	0.0189	2
47	Cancer	colon adenocarcinoma	0.000235	0.0189	58
48	Cancer	bone cancer	0.00028	0.022	7
49	Cancer	colorectal adenocarcinoma	0.000365	0.0281	59
50	Cardiovascular Disease	atrial fibrillation	0.000452	0.0341	6
51	Cancer	breast cancer	0.00051	0.037	30
52	Inflammatory Response	innate immune response	0.00051	0.037	7
53	Cancer	hepatocellular carcinoma	0.000546	0.0389	17
54	Embryonic Development	development of anterior horn of the spinal cord	0.00058	0.0398	2
55	Cardiovascular System Development and Function	end-systolic volume of heart	0.00058	0.0398	2
56	Developmental Disorder	androgen resistance syndrome	0.000808	0.0535	2
57	Cell Morphology	morphology of nuclear envelope	0.000808	0.0535	2
58	Cancer	cutaneous melanoma	0.000984	0.064	75
59	Post-Translational Modification	autophosphorylation of protein	0.00105	0.067	6
60	Cardiovascular Disease	diastolic dysfunction	0.00116	0.0728	3
61	Cancer	malignant connective or soft tissue neoplasm	0.0012	0.0741	17
62	Connective Tissue Disorders	bone lesion	0.00123	0.0748	8
63	Cell-To-Cell Signaling and Interaction	adhesion of melanoma cells	0.00137	0.0823	2
64	Cellular Development	proliferation of embryonic cell lines	0.00157	0.0925	6
65	Cancer	basal cell carcinosarcoma	0.00208	0.106	2
66	Cancer	connective tissue tumor	0.00246	0.106	17
67	Cancer	growth of pancreatic carcinoma	0.00249	0.106	2
68	Cancer	lipoma	0.00249	0.106	2
69	Cancer	stage III-IV gastrointestinal tract cancer	0.00252	0.106	4
70	Cancer	connective or soft tissue tumor	0.00255	0.106	20
71	Cancer	pelvic cancer	0.00258	0.106	73
72	Cancer	carcinoma in pancreas	0.0026	0.106	32
73	Cancer	bone sarcoma	0.00277	0.106	5
74	Cardiovascular Disease	arrhythmia	0.0029	0.106	7
75	Cell-To-Cell Signaling and Interaction	penetration of cells	0.00293	0.106	2
76	Cardiovascular Disease	tachyarrhythmia	0.00293	0.106	2
77	Cellular Development	differentiation of bone cells	0.00303	0.106	10
78	Cellular Development	development of neurons	0.00304	0.106	16
79	Cancer	angiosarcoma	0.00307	0.106	4
80	Cancer	ductal carcinoma	0.00313	0.106	33
81	Cancer	benign neoplasia	0.00317	0.106	18
82	Cardiovascular Disease	diastolic dysfunction of heart	0.0034	0.106	2
83	Cardiovascular Disease	blood vessel collateralization of coronary artery	0.00343	0.106	3
84	Cancer	vascular tumor	0.00347	0.106	6
85	Cancer	pancreatic cancer	0.00362	0.106	33
86	Cancer	stage II-IV ovarian carcinoma	0.00364	0.106	3
87	Cardiovascular Disease	unstable angina	0.00364	0.106	3
88	Cardiovascular Disease	congestive heart failure	0.00364	0.106	5
89	Cancer	pancreatic tumor	0.00373	0.106	37
90	Ophthalmic Disease	maculopathy	0.00383	0.106	4
91	Cancer	extraskeletal myxoid chondrosarcoma	0.00391	0.106	2
92	Cancer	breast or ovarian cancer	0.00397	0.106	39
93	Cancer	carcinosarcoma	0.0043	0.106	3
94	Cancer	skeletal metastasis	0.0043	0.106	3
95	Cancer	pancreatic adenocarcinoma	0.00435	0.106	31
96	Cancer	pancreatobiliary tumor	0.00436	0.106	38
97	Cancer	tumorigenesis of genital organ	0.00453	0.106	71
98	Cancer	genital tumor	0.00461	0.106	71
99	Cardiovascular Disease	arrhythmia of heart ventricle	0.00486	0.106	4
100	Cellular Development	differentiation of osteoclasts	0.00499	0.106	6
The table lists the top 100 annotation functions related to the candidate genes according to Ingenuity Pathway Analysis (IPA). A list of 147 unique human orthologues of the 148 candidate genes identified in Tasmanian devils was submitted to IPA. a IPA provides a p-value from an exact Fisher test to evaluate the probability that a function annotation is found by chance. b IPA also reports an adjus…

## Sheet: Summary
Category	Occurrences	Nb. of genes
Cancer	73	138
Cardiovascular disease	9	11
Cardiovascular System Development and Function	1	2
Cell Cycle	1	2
Cell Morphology	1	2
Cell-To-Cell Signaling and Interaction	2	4
Cellular Development	4	28
Connective Tissue Disorders	1	8
Developmental Disorder	2	4
Embryonic Development	1	2
Gastrointestinal Disease	1	67
Inflammatory Response	1	7
Ophthalmic Disease	2	6
Post-Translational Modification	1	6
	100

## Sheet: Lists
Cancer	Cardiovascular disease	Cardiovascular System Development and Function	Cell cycle	Cell Morphology	Cell-To-Cell Signaling and Interaction	Cellular Development	Connective Tissue Disorders	Developmental Disorder	Embryonic Development	Gastrointestinal Disease	Inflammatory Response	Ophthalmic Disease	Post-Translational Modification
see Table S1	ADRB3	THBS4	EIF2AK2	TOR1A	MCAM	CACNB2	ADRB3	FRMD4B	ADGRA2	ADAM30	EIF2AK2	ADRB3	DAPK2
	BAG4	TNNI1	PPARGC1B	TOR1B	SMAD3	CBL	FGFR1	NKX2-2	NKX2-2	ANKRD39	SMAD3	C1QTNF5	EIF2AK2
	CACNB2				THY1	CST3	PINX1	PHGDH		ARRDC4	TRIM10	CST3	FGFR1
	FRMD4B				TRIM62	EIF2AK2	SMAD3	SERINC2		C9orf78	TRIM15	FRMD4B	NEK6
	KCNA4					FGFR1	SYNDIG1			CACNB2	TRIM26	MFRP	STK33
	KLF10					FNBP1	THBS4			CAPG	TRIM62	SERINC2	THY1
	PPARGC1B					FSHB	TRIM10			CBFA2T3	TRIM66
	PTGES					GALNS	TUBB3			CBL
	SERINC2					GPAT2				CDH8
	TNNT2					HERC1				CDK14
	TUBB3					KIF13B				CRBN
						KLF10				EIF2AK2
						NKX2-2				CST3
						NOTCH2				ELMOD3
						PHGDH				FER1L6
						PPARGC1B				FGFR1
						PRRX2				FNBP1
						PTGES				FRMD4B
						SDK2				FSTL5
						SLC36A4				GPAT2
						SLITRK5				GPKOW
						SMAD3				GZF1
						SPTBN1				HERC1
						SYNDIG1				HMGCS2
						TEAD4				ITIH2
						THBS4				ITIH5
						THY1				KLF10
						TOR1A				MTX3
										NEK6
										NSUN6
										PABPN1L
										PAX1
										PHGDH
										PINX1
										PLPP5
										PPARGC1B
										PROM2
										RETSAT
										RIN2
										SDK2
										SECISBP2L
										SERINC2
										SHC4
										SLC36A4
										SLITRK5
										SMAD3
										SMOX
										SPTBN1
										SRGAP1
										ST5
										STK33
										SULT6B1
										TEAD4
										TEPSIN
										THY1
										TLN2
										TNNT2
										TRIM10
										TRIM26
										TRIM62
										TRIM66
										TRPM8
										TUBB3
										UGT1A1
										USP2
										USP20
										WDR27
138	11	2	2	2	4	28	8	4	2	67	7	6	6
						,,
